# Supplementary material for: Hormone Receptor Expression Analyses in Neoplastic and Non-Neoplastic Canine Mammary Tissue by a Bead Based Multiplex Branched DNA Assay: A Gene Expression Study in Fresh Frozen and Formalin-Fixed, Paraffin-Embedded Samples
Source: PLoS One. 2016 Sep 20;11(9):e0163311. doi: 10.1371/journal.pone.0163311 (PMC5029807; doi:10.1371/journal.pone.0163311)
Supplement: S3 Table — (XLSX) [file pone.0163311.s011.xlsx]

## Sheet: Information
Additional Table S3:
Tab 2: Raw Data of the Luminex
Tab 3: Normalized Gene Expression of Fresh Frozen (FF) Samples
Tab 4: Normalized Gene Expression of FFPE Samples

## Sheet: Tab 2 - Raw Data
Raw Data of the Luminex
The table shows the Average Net MFI of the target genes ESR1, PGR, PRLR and GHR and the three housekeeping-genes ACTB, GAPDH and HPRT1 in fresh frozen and FFPE samples.
Specimens that exhibited a value below the limit of detection are distinguished by a red color
Sample	ESR1	PGR	PRLR	GHR	ACTB	GAPDH	HPRT1	Origin of sample
Ma01	1.5	66.5	1.5	16.75	4127	1145.5	227.5	fresh frozen
Ma04	3.5	63	14.5	106.25	4336.5	3287.5	302.5	fresh frozen
Ma06A1	121.5	408	749.5	354.75	3963.5	1768.5	140	fresh frozen
Ma06F9	359	599.5	1408.5	365.75	4053	2350.5	208	fresh frozen
Ma08	395.5	862.5	1512	500.75	4594.5	2185.5	199.5	fresh frozen
Ma10	774.5	641.5	3136.5	2321.75	8080.5	8100.5	390	fresh frozen
Ma11	7.5	31.5	12.5	241.75	7280.5	1491.5	264.5	fresh frozen
Ma12	1.5	7.5	14.5	62.75	5557.5	3700.5	243	fresh frozen
Ma15	164.5	400.5	701	367.25	3359.5	1050.5	184.5	fresh frozen
Ma16J5	21.5	23	77.5	48.75	2985.5	1645	249.5	fresh frozen
Ma17	3.5	9.5	10.5	51.75	4017.5	632.5	197.5	fresh frozen
Ma18D2	23.5	-0.5	1.5	25.75	3853.5	1247.5	102.5	fresh frozen
Ma18D5	680.5	670.5	1485.5	537.75	6493	2342.5	330.5	fresh frozen
Ma20	157	185.5	679.5	141.75	4871.5	2982.5	214.5	fresh frozen
Ma21B7	186.5	737.5	1955.5	168.75	4149.5	1980.5	228	fresh frozen
Ma21B8	217.5	255.5	780.5	197.25	2712.5	1145.5	181.5	fresh frozen
Ma22	62.5	5.5	26.5	349.75	3658.5	2089.5	163.5	fresh frozen
Ma23H3	220	183	1089.5	307.75	3477.5	2481	219	fresh frozen
Ma23IIre	107.5	354	1125.5	347.75	4108	3700.5	244.5	fresh frozen
Ma26	14.5	11	13.5	143.75	4845	2072.5	196.5	fresh frozen
Ma28	809.5	851.5	1787.5	567.75	10255.5	5432.5	541.5	fresh frozen
Ma32	139.5	323	658.5	340.25	5364.5	5346.5	485.5	fresh frozen
Ma33	0.5	28	1.5	52.75	4919.5	2990	97	fresh frozen
Ma35	38.5	55.5	93	82.75	3772.5	3149.5	298	fresh frozen
Ma42	40.5	5.5	7	24.25	4789.5	751.5	173	fresh frozen
Ma43G5	219	305.5	975	259.75	4326.5	2133.5	180.5	fresh frozen
Ma44	429.5	500.5	1573.5	834.75	4888.5	4352.5	415.5	fresh frozen
Ma45	160.5	60.5	111.5	302.75	8421	2674.5	385.5	fresh frozen
Ma47	0.5	8.5	3.5	6.75	4037.5	1903.5	180.5	fresh frozen
Ma49	37.5	23.5	103	79.75	6154.5	1241.5	184.5	fresh frozen
Ma50	130	212	384.5	187.75	3050	2311.5	192.5	fresh frozen
Ma51	176	276.5	783.5	456.75	4574	3454.5	251.5	fresh frozen
Ma52	233.5	269	471.5	221.25	4697.5	4169.5	360.5	fresh frozen
Ma53	58.5	24	5.5	360.75	8571.5	1975.5	226.5	fresh frozen
Ma54	126	106.5	412.5	458.75	5874.5	8935.5	367.5	fresh frozen
Ma55	16.5	80.5	34	254.25	5354	5210.5	874.5	fresh frozen
Ma56	101.5	234.5	340	316.25	6265.5	7014.5	360.5	fresh frozen
Ma57	11.5	47.5	28.5	71.25	5578.5	2924.5	204.5	fresh frozen
Ma58	67.5	101.5	159	98.75	3091	2976.5	284.5	fresh frozen
Ma60	39.5	55.5	42.5	202.75	3984.5	1088.5	352.5	fresh frozen
Ma61A1	11	17.5	10.5	35.75	3392.5	3523	189.5	fresh frozen
Ma61J7	15.5	24.5	15.5	74.75	5237.5	5206.5	241	fresh frozen
Ma62	239.5	452.5	1006.5	275.75	5846.5	2368	231	fresh frozen
Ma63	248.5	604	1036.5	304.75	4342.5	1758.5	160.5	fresh frozen
Ma64	100	58.5	122	362.75	8401.5	4122.5	457	fresh frozen
Ma65	158.5	169	460.5	253.75	5058.5	3798.5	303.5	fresh frozen
Ma66	188.5	332.5	664	211.25	3283.5	1437	129.5	fresh frozen
Ma67	159.5	83.5	235.5	234.25	7736	2455.5	417.5	fresh frozen
Ma68	341.5	277.5	1510.5	300.75	4129	2906.5	226.5	fresh frozen
Ma69	35.5	143.5	269.5	165.25	4750	1265	165.5	fresh frozen
Ma70	39.5	67.5	58.5	80.75	5244.5	3051.5	203	fresh frozen
Ma71A1	59.5	143.5	196.5	162.75	4158.5	1873.5	198.5	fresh frozen
Ma71J8	49.5	90.5	90.5	164.75	6182	2025	282.5	fresh frozen
Ma72	21.5	109.5	392.5	144.75	5704.5	1301.5	291	fresh frozen
Ma73	0.5	432	14.5	266.75	4517	2718	181	fresh frozen
Ma110	17.5	227.5	108.5	319.75	8565.5	2732.5	383.5	fresh frozen
Ma75	189.5	164.5	677	1127.75	4242	2692.5	178.5	fresh frozen
Ma77	99.5	48.5	202.5	272.75	5601.5	2671.5	330.5	fresh frozen
Ma78	189.5	218.5	581.5	240.25	7641.5	3484.5	273	fresh frozen
Ma79	25.5	30	13.5	101.75	7096.5	5205.5	280.5	fresh frozen
Ma82	29.5	93.5	147.5	237.75	5435.5	5647.5	308.5	fresh frozen
Ma83	42.5	103.5	343.5	218.75	7781.5	1629.5	261.5	fresh frozen
Ma84	48.5	27.5	70.5	126.25	10043.5	5671	365.5	fresh frozen
Ma85	780.5	609.5	2688.5	789.25	11799.5	9624.5	293.5	fresh frozen
Ma87	7.5	14.5	8.5	30.75	5445.5	2876.5	143.5	fresh frozen
Ma88	25	38.5	7	182.75	6787.5	3466	284.5	fresh frozen
Ma89	23.5	97.5	161	76.75	6087	3254.5	226.5	fresh frozen
Ma90	895.5	101.5	1193	198.75	4205.5	1947	193.5	fresh frozen
Ma91H4	31.5	55.5	272.5	208.25	9718.5	2045.5	178.5	fresh frozen
Ma91H6	4.5	13.5	8.5	66.75	4934.5	1150	168	fresh frozen
Ma92A3	133.5	30	44.5	222.75	4018.5	3116.5	139	fresh frozen
Ma92A8	102.5	103.5	198	217.25	7107.5	6523.5	500.5	fresh frozen
Ma95	249.5	1303.5	1448	428.75	4503	2110.5	182.5	fresh frozen
Ma97	55	63.5	162	280.75	6435.5	4244.5	257	fresh frozen
Ma100	4.5	22	6.5	144.75	9162.5	6287.5	953.5	fresh frozen
Ma102	35.5	85.5	52.5	176.75	7312.5	6572.5	718.5	fresh frozen
Ma103	70.5	15.5	16	551.75	7091.5	2225.5	225.5	fresh frozen
Ma104	218.5	305	818.5	612.25	6532.5	1876.5	408	fresh frozen
DT1406R	64	108.5	266	186.75	2521.5	736.5	110.5	fresh frozen
DT1408R	564.5	90.5	1023.5	85.75	4446.5	1369.5	112	fresh frozen
Ma105J9	220.5	51.5	635.5	86.25	4382.5	2645.5	194.5	fresh frozen
Ma106B2	418.5	562.5	1418.5	808.25	6861.5	3851	582.5	fresh frozen
Ma106D2	8.5	39	123.5	26.75	7214.5	5193.5	561.5	fresh frozen
Ma107	14.5	31.5	10.5	1252.75	16048.5	4183	574	fresh frozen
Ma93D7	1029.5	477.5	2634	358.75	9099.5	2972.5	269.5	fresh frozen
Ma101	311.5	60	735.5	91.25	4149.5	1213.5	136.5	fresh frozen
Ma101	313	58	701.5	81.75	4195.5	1191.5	134.5	fresh frozen
Ma48G7	2.5	20.5	3.5	23.75	12460.5	2694.5	349.5	fresh frozen
Ma74F8	178.5	351.5	288.5	271.75	12422.5	10010.5	559.5	fresh frozen
Ma93D7	925	384.5	2131.5	302.75	4575.5	2136.5	288.5	fresh frozen
Ma93E7	685	2087.5	2781.5	1015.75	4679	3033.5	466.5	fresh frozen
Ma99	339.5	206.5	1002	366.25	5999.5	2376.5	193.5	fresh frozen
DT1404R	526.5	220.5	1775.5	455.75	9170.5	4006.5	361.5	fresh frozen
DT1405R	427.5	725.5	2232.5	356.75	5587	3102.5	174.5	fresh frozen
5372-98C	4.5	1	11	21.5	947.5	387.5	16	FFPE
5372-98C	3.5	0	9	23.5	1079.5	402	18	FFPE
6610-98B	40.5	8	98	154.5	796.5	399.5	13	FFPE
6610-98B	36.5	8	113	132.5	837.5	410.5	15	FFPE
3932-99B	16.5	9	60	52.5	502.5	622.5	8.5	FFPE
518-98C	22.5	8	65	71.5	421	296	8	FFPE
7586-96	33.5	9	43.5	66	1481.5	2692	60	FFPE
7586-96	12.5	6	23	40.5	899.5	1436	22	FFPE
1281-99	94.5	21	322	112.5	1567.5	880.5	29	FFPE
1334-99	9.5	1	6	85.5	1644.5	1280.5	23	FFPE
1374-99	18.5	5	45	48	490.5	768	13	FFPE
1377-99	16.5	8.5	46	46	322.5	296.5	8	FFPE
1523-99	11.5	2	36	37.5	175	175	5	FFPE
1561-99	3.5	6	17	12.5	191.5	221.5	5	FFPE
1562-99	2.5	2	3	6.5	212.5	302	7	FFPE
1590-99	6.5	1	5	57.5	1248.5	603.5	21	FFPE
1645-99	28	4	40.5	15.5	244.5	295.5	4	FFPE
1663-99	12.5	5	32	54.5	916.5	1181	27	FFPE
1666-99	15.5	7	66	63.5	286	799	6	FFPE
1749-99	6.5	0	19	7.5	810.5	252.5	5	FFPE
1796-99	20.5	5	56	50.5	242	401.5	5	FFPE
1844-99	16.5	3	52	29	309.5	276	5	FFPE
2046-99	61	24.5	239	157.5	1155.5	1190	25	FFPE
2606-99	32.5	15	100.5	91.5	525.5	360.5	11	FFPE
2792-99	19.5	22.5	207.5	78.5	693.5	391	10	FFPE
2793-99	33.5	11.5	130	125.5	1335.5	588.5	28	FFPE
2796-99	32	20	155	93.5	1006	494.5	22	FFPE
1422-99E	47.5	16	180	101.5	1278.5	868.5	20	FFPE
2804-99	32.5	16	112.5	99.5	758.5	442	18	FFPE
2860-99	1.5	0	1	0.5	27.5	46.5	0	FFPE
2940-99	6.5	3	15	6.5	62.5	100	1	FFPE
2941-99	2.5	4	20	12.5	107.5	120.5	3	FFPE
3032-99	2.5	5	2	5.5	60.5	59.5	2	FFPE
3033-99	2	2	2	4.5	32.5	23.5	2	FFPE
3107-99	44.5	23	215	178.5	1572.5	905.5	36	FFPE
3109-99	18.5	10	69.5	45.5	746.5	517.5	13	FFPE
3219-99	1.5	1	1	2.5	27.5	45.5	1	FFPE
3384-99A	23.5	4	67.5	24.5	273	315	5	FFPE
3444-99	14.5	9	45.5	47.5	388	238.5	8	FFPE
3726-99	1.5	4	4	3.5	102.5	156.5	2	FFPE
3857-99	41.5	16	177.5	65	908	1092.5	14	FFPE
3866-99	11.5	7	35.5	59.5	880	827.5	25	FFPE
3982-99	1.5	1	1	3.5	47.5	144.5	3	FFPE
228-93	22.5	38	21	44.5	2894.5	3559.5	66	FFPE
5940-97	44.5	6	43	57.5	1608.5	1972.5	43	FFPE
1788-98	4.5	7	93	45.5	1889.5	2217	52	FFPE
4739-98	24.5	20	79	64	1074.5	427.5	23	FFPE
303-99	11.5	6	37	74	1880.5	1781.5	56	FFPE
4312-99	36.5	21	95	53.5	1898	1869	31	FFPE
718-99	77.5	15.5	207	111.5	1411	1002.5	24	FFPE
1864-00	12.5	7	27	55.5	1904.5	1317.5	49.5	FFPE
2163-00	6.5	2	19.5	6.5	117.5	120	3	FFPE
2549-00	74.5	34.5	166	82.5	2103.5	1088.5	33	FFPE
3446-00	36	14	142	130.5	846.5	1088	14	FFPE
571-93	28	19	32	102.5	1744.5	1169.5	66	FFPE
987-93	3.5	5	59	41.5	1943.5	1548.5	57	FFPE
1353-93	27.5	17.5	72	105.5	2009	1605.5	62	FFPE
4185-93	5	9.5	26	20.5	69	65.5	2	FFPE
4086-96	3.5	3	2	38.5	855	1650.5	36.5	FFPE
5870-96	10.5	25	96.5	70.5	573	622.5	13	FFPE
2243-97	1.5	2	2	2.5	15.5	28.5	2	FFPE
3833-97	133.5	153	791	357	3707.5	2378.5	81	FFPE
5140-97	15.5	17	39.5	37.5	832.5	660.5	17	FFPE
8154-97	35.5	8	117.5	79.5	2292.5	2126.5	57.5	FFPE
8159-97	163.5	33	531	208.5	3197	2793.5	74	FFPE
445-98	52.5	38	533	269.5	1349.5	951	30.5	FFPE
463-98	50.5	6.5	89	44	914	611.5	19	FFPE
503-98	29.5	23	155	82.5	388.5	315.5	8.5	FFPE
1519-98	46.5	16	134	133.5	1698	1401.5	37	FFPE
1709-98	6	5	25	55.5	863	980	18	FFPE
2067-98	22	22	115	97.5	1253	816.5	24	FFPE
2284-98	13.5	9	70	86	961.5	692.5	20	FFPE
2476-98	54.5	30	74	70.5	2308.5	2704.5	60.5	FFPE
2518-98	15.5	23	107	86	598.5	688.5	15	FFPE
4457-98	6.5	11.5	13.5	52.5	1404.5	807	28	FFPE
4740-98	53.5	8	119.5	54	807	481	19	FFPE
4922-98	16.5	15.5	106	46	418.5	556.5	10	FFPE
4970-98	5	4	16	27.5	302.5	730.5	11	FFPE
5270-98	71.5	11	145	148.5	927.5	679	21	FFPE
5374-98	54.5	28	213	84	1369	1143.5	27	FFPE
5646-98	59.5	39	292	127.5	2102.5	1438.5	39	FFPE
5886-98	31.5	35	194	105	1390.5	1385.5	33	FFPE
5887-98	27.5	29	222	202	1809	2322.5	42.5	FFPE
676-99	17.5	23	204	120.5	577.5	465.5	11	FFPE
677-99	16.5	28	43	41.5	286.5	344.5	8	FFPE
678-99	12.5	19	67.5	44	248.5	341	8	FFPE
3293-98A	20.5	32	78	65.5	1964.5	1108	39.5	FFPE
691-99	30	19	159	145.5	1008	1238.5	22.5	FFPE
2812-98C	3.5	7.5	3	26.5	871.5	647.5	20	FFPE
3293-98B	2.5	10	5	15.5	769.5	207	12	FFPE
525-99	74.5	75	259	99	1466.5	572	24	FFPE
4653-99A	13.5	14	30	83.5	491	284.5	9	FFPE
1280-99	27.5	18	108	102.5	2151.5	1339	47.5	FFPE
2799-99	61.5	44	358.5	219.5	1327.5	1103	25.5	FFPE
5372-98C	1	-1	8.5	22	926	380.5	17.25	FFPE
5372-98C	4	1	7.5	27	981	393.5	16.75	FFPE
6610-98B	37.5	7	94	164	853	392.5	14.75	FFPE
6610-98B	29	6	82.5	123	640.5	353.5	12.25	FFPE
3932-99B	16	6	60.5	55	501	639.5	10.25	FFPE
518-98C	22	6	70.5	71.5	369	293.5	6.25	FFPE
7586-96	26	7.5	47.5	76	1558.5	2349.5	51.25	FFPE
7586-96	21	7	25.5	50	1118	1820	35.25	FFPE
CT339	-1	1	1.5	1	0	0.5	1.25	FFPE
MTH35	1	0.5	0.5	24	58.5	29.5	0.25	FFPE
608-99	47.5	9	188.5	103	1589	595.5	22.25	FFPE
CT396	0	1.5	0.5	2	1	2.5	0.25	FFPE
MTH52	4	25	16.5	110	3782.5	6267.5	205.75	FFPE
CT714	21	14	104.5	84	676.5	738	17.25	FFPE
CT191	-1	0	-0.5	1	0	-0.5	-0.75	FFPE
CT282	1	3	0.5	1	1	0.5	0.25	FFPE
3197-99A	1	1	2.5	9	827.5	408.5	9.75	FFPE
1729-99	0	1	1.5	7	129	122.5	3.25	FFPE
CT314	-1	-1	-0.5	-1	0	-1.5	-0.75	FFPE
MTH15	13	9	118.5	117	529.5	858.5	9.25	FFPE
MTH19	22	4	68.5	41	448.5	346.5	12.75	FFPE
CT534	10	13	77.5	65	1098	1062	31.25	FFPE
MTH44	28	10	88.5	82.5	1634.5	1568.5	44.25	FFPE
CT30	5	3	2	111	1059	646.5	37.25	FFPE
CT671	16	11	107.5	104	652	715.5	17.25	FFPE
3180-99A	10	3	16.5	8	203.5	64	3.25	FFPE
CT237	0	1	-0.5	1	1	0.5	0.25	FFPE
CT549	-1	-1	-0.5	0	-1	-0.5	-0.75	FFPE
CT315	0	0	0.5	0	0	-0.5	-1.75	FFPE
CT326	0	1	-0.5	0	0	-0.5	-0.75	FFPE
5885-98A	76.5	16	313.5	121	1522	772.5	23.25	FFPE
CT699	-1	4	0.5	1	2	2.5	0.25	FFPE
CT782	0	1	0.5	0.5	2	0.5	0.25	FFPE
CT810	0	1	0.5	0	0	-0.5	-0.75	FFPE
CT966	66	31	189.5	101.5	1937.5	2112	50.25	FFPE
CT37	-1	1	-0.5	0	0.5	-0.5	-0.75	FFPE
MTH30	4	5	38	29	532.5	818.5	15.25	FFPE
MTH57	94.5	6	215	55.5	892	635.5	15.75	FFPE
MTH65	48	35	223.5	179.5	2382	973	61.25	FFPE
685-93	0	5	3.5	14	392	685.5	14.25	FFPE
2054-93	15	18	322.5	159.5	955	635	21.25	FFPE
2558-93	111	5	374.5	42	1117.5	931.5	19.75	FFPE
2638-93	5	13	32.5	26.5	648.5	2143	50.25	FFPE
3734-93	78	13	274.5	95	990	697.5	20.25	FFPE
6292-94	42	3	118.5	34	369	352.5	7.25	FFPE
115-95	12	16.5	42.5	75.5	2662	1644.5	44.75	FFPE
131-95	41	12	106	37	653	459.5	10.25	FFPE
228-95B	2	7	1.5	17.5	299	213.5	14.25	FFPE
354-95	1	3	0.5	20	655.5	722	18.75	FFPE
388-95	5	3	4.5	41.5	638.5	466.5	14.25	FFPE
461-95	27.5	16	77.5	62	1950	925.5	33.25	FFPE
738-95	19	5.5	70.5	39	347.5	415.5	9.25	FFPE
1501-95	6	8	61.5	52.5	253	209.5	4.75	FFPE
7587-96	4	33	19.5	85	1411.5	1821.5	32.25	FFPE
4994-97	2	11	2.5	27.5	1644	1507.5	20.25	FFPE
5498-97	1	6	43.5	53.5	1652.5	941	41.25	FFPE
5850-97B	95	10.5	190	105	3408	1501	55.25	FFPE
471-98	5	43	3.5	159.5	4241.5	2099.5	57.25	FFPE
4080-98C	-1	3	-0.5	2	270	192.5	5.25	FFPE
3002-98B	16.5	4	60.5	24	255	279	3.25	FFPE
3218-98C	8.5	3	26	27	2135.5	1576.5	55.75	FFPE
3196-99A	61	4	9.5	25	192	450	12.25	FFPE
4145-98	6	6	14.5	15.5	449	1032	24.25	FFPE
4716-98B	6	6	33.5	20.5	258	155	5.25	FFPE
4891-98	5	6	22.5	33	1858	946.5	34.25	FFPE
4892-98	4	4	14.5	87	1736	1801.5	36.25	FFPE
4971-98	20.5	9	54.5	96	1074.5	702.5	26.25	FFPE
5885-98C	100	16.5	374.5	109	1526	784.5	19.25	FFPE
6047-98	18	15	84.5	60	295	483.5	4.25	FFPE
6272-98B	12	7	60	31	178	210.5	4.25	FFPE
6423-98	2	5.5	5.5	14	828	1565.5	52.25	FFPE
258-99	44	12.5	130.5	89	722	789.5	14.25	FFPE
839-99	10	10	37.5	39	366.5	162	8.25	FFPE
1003-99	2.5	4	11.5	21	124	142.5	4.25	FFPE
1146-99	27	15	131.5	65	910	479.5	16.25	FFPE
1194-99	39	29	271.5	129	1164	810.5	18.25	FFPE
1279-99	54	13.5	239.5	104	988.5	681.5	20.25	FFPE
CT29	-1	1	-0.5	1	3	0.5	-0.75	FFPE
CT192	-1	7	0.5	1	1	-0.5	0.25	FFPE
CT301	0	5	0.5	0	1	0.5	0.75	FFPE
CT294	4	8	3.5	6	6	3.5	4.25	FFPE
CT84	0	6	-0.5	2	0	-0.5	-0.25	FFPE
5275-97B	18	9	50.5	56.5	547	404	12.25	FFPE
5372-98A	69	34	194.5	164	1130	802.5	22.25	FFPE
456-98	10	13.5	54.5	55	527	532.5	10.25	FFPE
3693-99C	11.5	21	85.5	48	798	386.5	16.25	FFPE
3932-99A	2	2	11.5	24	872	646.5	24.75	FFPE
4653-99C	11	11	41.5	93.5	368	213.5	6.25	FFPE
4075-99	15	24	159.5	74.5	505	484.5	10.25	FFPE
5243-99	3	11	42	58	470	1123.5	13.25	FFPE
5325-99	169	32	375.5	116.5	1440	1299.5	35.25	FFPE
838-00	14.5	16	97.5	79.5	1470.5	963.5	30.25	FFPE
1235-00	2	14	5.5	26	293	510.5	17.25	FFPE
6494-98	97	31	311.5	180	1570	1096	36.75	FFPE
7586_96	13.5	2.75	20	33	836	1451.5	20	FFPE
7586_96	13	1.75	16	34.5	815	1371.5	21	FFPE
6610_98B	27.5	2.75	76.5	128	645	337	9	FFPE
6610_98B	33	5.75	80	143.5	701	370.5	12	FFPE
3932_99B	21.5	7.75	83	63	618	766.5	12	FFPE
5372_98C	4	0.75	9.5	25.5	1079	483	17	FFPE
518_98C	20	6.75	55	73.5	400	276	3	FFPE
2075_99	10	2.25	31	50.5	1690	1753.5	47	FFPE
CT1020	14	3.75	58	54.5	1074.5	1216.5	26	FFPE
3521_95B	37	6.75	88	118.5	701	331.5	14	FFPE
MTH 32	2	-0.25	-1	22.5	1720	1679.5	49	FFPE
2799_99	30	10.75	160	112.5	681	564	10	FFPE
1501_95	3	4.75	42	35.5	201	158.5	4	FFPE
3196_99A	10.5	1.75	30	39.5	429	658.5	11.5	FFPE
3218_98C	4	2.75	21	35.5	1957	1633.5	54	FFPE
456_98	8	6.75	40.5	48.5	507	461.5	10	FFPE
4922_98	11	10.25	54	33.5	329	424.5	5	FFPE
Ma101	306	50.75	658.5	88.5	4729	1251	127	fresh frozen
Ma101	263	46.75	609	86.5	3871	1188.5	116	fresh frozen
Ma48G7	4	14.75	3	17.5	9515.5	2497.5	279	fresh frozen
Ma74F8	55	102.25	91	76.5	4333.5	4213.5	170	fresh frozen
Ma93D7	421.5	176.75	1127	155	4166.5	1509.5	125	fresh frozen
Ma93D7	374	155.25	954	111.5	3740	1322.5	118	fresh frozen
Ma93E7	381	1531.75	2032	705	5291.5	2479.5	293	fresh frozen
DT1404 R	321	124.75	1237	355.5	6001.5	2972.5	271	fresh frozen
DT1405 R	271.5	414.75	1307	222.5	4037	2218.5	109	fresh frozen
DT1406 R	42	64.75	181	151.5	2079	669	76	fresh frozen
DT1408 R	375	52.75	623	64	2864.5	997.5	79	fresh frozen
Ma71A1	78	172.75	259	208	5999	2502.5	248	fresh frozen
Ma71J8	36	77.75	83	141.5	5439	1911.5	239.5	fresh frozen
Ma74F9	206.5	246.75	498	285	7281	4340	219	fresh frozen
Ma79	31	26.75	13	101.5	8349	6623	304.5	fresh frozen
Ma94	4	35.25	2	14	4261.5	4768.5	184	fresh frozen
Ma105J9	235	34.75	923	103.5	6133	3609.5	206	fresh frozen
Ma108	179	197.75	594	466	5967	4231.5	354	fresh frozen
Ma109	89.5	265.75	669	409	5985	3630.5	329	fresh frozen
Ma110	29.5	268.75	160	480.5	11469.5	3370.5	511	fresh frozen
Ma112	9	21.75	15	414	8941.5	5423.5	313	fresh frozen
Ma113	57	203.75	99	263	5541	2750	262	fresh frozen
Ma114	50	5.75	5	204	8532	4876.5	415	fresh frozen
Ma116	14.5	43.75	167	124.5	6228	4066.5	297	fresh frozen
Ma118	36	65.25	14	438.5	10686	5038.5	415.5	fresh frozen
Ma119 F10	159	193.25	635	312.5	2008.5	9247.5	114	fresh frozen
Ma119 G5	93	55.75	121	106	6268	3537.5	204	fresh frozen
Ma119 G6	263	685.75	1626	577.5	2618	5661.5	131.5	fresh frozen
Ma120 I2	66	23.75	2	135	6131	2823	286	fresh frozen
Ma120 I5	378.5	329.75	1520	487.5	6100.5	3766	290	fresh frozen
Ma120 J3	76	75.75	168	159.5	5074	3575.5	274.5	fresh frozen
Ma121	4.5	6.75	8	51.5	3261	3597.5	94.5	fresh frozen
Ma122	8	5.75	46	17	1849.5	202.5	96.5	fresh frozen
Ma123	16	49.75	2	48	10058	5090.5	866	fresh frozen
Ma125 I2	122	246.25	462	309.5	6321	7978.5	272.5	fresh frozen
Ma126	33	73.75	37.5	269.5	3437	380.5	324	fresh frozen
Ma127 I3	32	251.75	117	137.5	7266	8912.5	361	fresh frozen
Ma128	238.5	404.75	1070	337.5	6794	4575	359	fresh frozen
T125	688	58.75	1217	92.5	3292	1364	174	fresh frozen
T126	28	151.25	516	265	8262.5	5815.5	210	fresh frozen
DT1404 T	83	255.75	792	495.5	8475	4790.5	341.5	fresh frozen
DT1405 T1	177	259.75	784	513.5	6435	4311.5	222	fresh frozen
DT1405 S1	324	494.25	1892	402.5	7174	4601.5	245	fresh frozen
DT1405 T2	129	108.75	359	89.5	6644.5	5033.5	200	fresh frozen
DT1405 S2	439	885.75	2124.5	370	6590	4001.5	243	fresh frozen
DT1406 T	51	13.75	10	150.5	11765	7013	295	fresh frozen
DT1406 Ts	20	55.75	9.5	103.5	7846.5	4488	258	fresh frozen
DT1407 T	40	12.25	26.5	112.5	8040.5	2622	226	fresh frozen
DT1408 T	366	46.75	458	46.5	4158	1605.5	96	fresh frozen
DT1409	966	436.25	4170	1022.5	6137	4368	227	fresh frozen

## Sheet: Tab 3 - Normalized Data FF
Normalized Gene Expression of Fresh Frozen Samples
The table shows the gene expression of ESR1, PGR, PRLR and GHR normalized to the average of the three housekeeping genes (HKG).
For each sample information about the diagnosis group, histopathological subtype, invasive growth, castration status and breed are given.
Specimens that exhibited values below the Limit of Detection were excluded.
Sample	ESR1	PGR	PRLR	GHR	Average HKG	Diagnosis Groups	Histopathological Subtype	Invasive Growth	Castration Status	Breed
DT1404 R	0.109502	0.0434822	0.403643	0.106974	1	non-neoplastic mammary tissue	non-neoplastic mammary tissue		intact	Jack Russell Terrier
DT1406R	0.0484175	0.0759999	0.20708	0.15014	1	non-neoplastic mammary tissue	non-neoplastic mammary tissue		intact	Rhodesian Ridgeback
Ma15	0.107411	0.261508	0.457721	0.239798	1	non-neoplastic mammary tissue	non-neoplastic mammary tissue		intact	Mixed
Ma23H3	0.106839	0.0888709	0.529098	0.149454	1	non-neoplastic mammary tissue	non-neoplastic mammary tissue		intact	Bavarian Mountain Hound
Ma93D7	0.270304	0.115539	0.67225	0.0904185	1	non-neoplastic mammary tissue	non-neoplastic mammary tissue		intact	Boxer
Ma93E7	0.196497	0.667764	0.888094	0.317423	1	non-neoplastic mammary tissue	non-neoplastic mammary tissue		intact	Boxer
Ma48G7	0.000483731	0.00378325	0.000677223	0.00443326	1	non-neoplastic mammary tissue	non-neoplastic mammary tissue		intact	Irish Wolfhound
Ma74F8	0.0211094	0.0405263	0.0344804	0.0308925	1	non-neoplastic mammary tissue	non-neoplastic mammary tissue		intact	Doberman
Ma99	0.118852	0.0722913	0.350779	0.128216	1	non-neoplastic mammary tissue	non-neoplastic mammary tissue		intact	Hovawart
DT1405 R	0.134533	0.21664	0.691505	0.10807	1	non-neoplastic mammary tissue	non-neoplastic mammary tissue		intact	Poodle
DT1405 S1	0.0808619	0.123352	0.472193	0.100453	1	non-neoplastic mammary tissue	non-neoplastic mammary tissue		intact	Poodle
DT1405 S2	0.127691	0.250259	0.594411	0.105829	1	non-neoplastic mammary tissue	non-neoplastic mammary tissue		intact	Poodle
Ma101	0.158015	0.0279147	0.359112	0.0434699	1	non-neoplastic mammary tissue	non-neoplastic mammary tissue		intact	Jack Russell Terrier
Ma26	0.0061147	0.00463874	0.005693	0.0606199	1	non-neoplastic mammary tissue	non-neoplastic mammary tissue		intact	Mixed
Ma75	0.0799241	0.06938	0.285534	0.475643	1	non-neoplastic mammary tissue	non-neoplastic mammary tissue		neutered	Dachshund
DT1408 R	0.270727	0.039	0.488308	0.0444703	1	lobular hyperplasia/dysplasia	lobular hyperplasia		intact	Barsoi
Ma90	0.423338	0.047983	0.563977	0.0939568	1	lobular hyperplasia/dysplasia	lobular hyperplasia		intact	Elo
Ma119 G5	0.0278735	0.0167091	0.0362655	0.0317698	1	lobular hyperplasia/dysplasia	lobular hyperplasia		intact	Dachshung
DT1404 T	0.0166566	0.0540919	0.172323	0.10861	1	benign mammary tumor			intact	Jack Russell Terrier
Ma105J9	0.0812269	0.0159352	0.27115	0.0335181	1	benign mammary tumor			intact	German Shorthaired Pointer
Ma97	0.0150864	0.0174179	0.0444363	0.0770092	1	benign mammary tumor			intact	Mixed
DT1405 T2	0.0325812	0.0274667	0.0906718	0.0226048	1	benign mammary tumor			intact	Poodle
Ma61J7	0.0043519	0.0068788	0.0043519	0.0209874	1	benign mammary tumor			intact	Yorkshire Terrier
Ma67	0.0451032	0.023612	0.0665944	0.0662409	1	benign mammary tumor			neutered	Mixed
Ma71A1	0.0276969	0.0641638	0.0917101	0.0748414	1	benign mammary tumor			intact	Labrador Retriever
Ma71J8	0.0158607	0.031356	0.0323935	0.0570739	1	benign mammary tumor			intact	Labrador Retriever
Ma120 I5	0.1118	0.0974007	0.448974	0.143996	1	benign mammary tumor			intact	Cocker Spaniel
Ma120 J3	0.0255491	0.025465	0.0564769	0.0536195	1	benign mammary tumor			intact	Cocker Spaniel
Ma103	0.022164	0.00487294	0.00503013	0.173461	1	benign mammary tumor			intact	Mixed
Ma116	0.00410707	0.012392	0.0473021	0.0352641	1	benign mammary tumor			neutered	Entlebucher Sennenhund
Ma06F9	0.162898	0.272026	0.639114	0.165961	1	benign mammary tumor			intact	Rhodesian Ridgeback
Ma128	0.0610078	0.103534	0.273704	0.0863319	1	benign mammary tumor			intact	Labrador Retriever
Ma109	0.0269998	0.0801699	0.20182	0.123385	1	benign mammary tumor			intact	Dachshund
Ma95	0.110138	0.575412	0.6392	0.189266	1	benign mammary tumor			intact	Newfoundland Dog
Ma08	0.169998	0.370729	0.649903	0.215237	1	benign mammary tumor			intact	German Shepherd
Ma21B8	0.16153	0.189751	0.579651	0.146491	1	benign mammary tumor			intact	Flat Coated Retriever
Ma85	0.107816	0.0841948	0.371383	0.109025	1	benign mammary tumor			intact	German Shepherd
Ma43G5	0.0989383	0.138017	0.440479	0.117348	1	benign mammary tumor			intact	Mixed
Ma50	0.0702197	0.114512	0.207688	0.101413	1	benign mammary tumor			intact	Mixed
Ma62	0.0850749	0.160736	0.357528	0.0979516	1	benign mammary tumor			intact	Mixed
Ma82	0.00776895	0.0246236	0.0388448	0.0626125	1	benign mammary tumor			intact	Mixed
DT1405 T1	0.0484114	0.0710444	0.214432	0.140448	1	benign mammary tumor			intact	Poodle
Ma120 I2	0.0214286	0.00771104		0.0438312	1	benign mammary tumor			intact	Cocker Spaniel
Ma65	0.0519076	0.0553463	0.150811	0.0831014	1	benign mammary tumor			intact	Dachshund
Ma66	0.116598	0.20567	0.410722	0.13067	1	benign mammary tumor			intact	Beagle
Ma69	0.0172316	0.0696546	0.130815	0.080212	1	benign mammary tumor			neutered	Doberman
Ma52	0.0759144	0.087456	0.153292	0.0719317	1	benign mammary tumor			neutered	Pitbull Terrier
Ma63	0.119061	0.289388	0.496606	0.146011	1	benign mammary tumor			intact	White Shepherd
Ma77	0.0346952	0.0169117	0.0706108	0.0951066	1	benign mammary tumor			intact	Cocker Spaniel
Ma121	0.00194161	0.00291241	0.00345175	0.0222206	1	benign mammary tumor			intact	Bedlignton Terrier
Ma127 I3	0.00580429	0.0456634	0.0212219	0.0249403	1	benign mammary tumor			intact	Yorkshire Terrier
Ma110	0.00512969	0.0554734	0.0295664	0.0880098	1	malignant mammary tumor	simple carcinoma	invasive	intact	Mixed
DT1408 T	0.187388	0.0239355	0.234491	0.0238075	1	malignant mammary tumor	simple carcinoma	not invasive	intact	Barsoi
Ma06A1	0.0620743	0.208447	0.382919	0.181241	1	malignant mammary tumor	simple carcinoma	not invasive	intact	Rhodesian Ridgeback
Ma126	0.0239044	0.0534227	0.0271641	0.195219	1	malignant mammary tumor	simple carcinoma	not invasive	intact	Mixed
Ma51	0.0637681	0.100181	0.283877	0.165489	1	malignant mammary tumor	simple carcinoma	not invasive	intact	Maltese
DT1407 T	0.010659	0.00267496	0.00583702	0.0274173	1	malignant mammary tumor	simple carcinoma	not invasive	intact	German Wirehaired Pointer
Ma32	0.0373778	0.0865449	0.176439	0.0911669	1	malignant mammary tumor	simple carcinoma	not invasive	intact	Golden Retriever
Ma60	0.0218413	0.0306884	0.0235001	0.112109	1	malignant mammary tumor	simple carcinoma	not invasive	intact	Cocker Spaniel
Ma11	0.0024899	0.0104576	0.00414984	0.0802578	1	malignant mammary tumor	simple carcinoma	not invasive	intact	Newfoundland Dog
Ma21B7	0.0879994	0.347987	0.922696	0.0796241	1	malignant mammary tumor	simple carcinoma	not invasive	intact	Flat Coated Retriever
DT1409	0.271842	0.119114	1.11724	0.283232	1	malignant mammary tumor	simple carcinoma	invasive	neutered	Mixed
Ma20	0.0583752	0.0689719	0.252649	0.052705	1	malignant mammary tumor	simple carcinoma	not invasive	neutered	French Bulldog
Ma01		0.0362727		0.00913636	1	malignant mammary tumor	simple carcinoma	not invasive	intact	Mixed
Ma113	0.019993	0.0714662	0.0347247	0.0922483	1	malignant mammary tumor	solid carcinoma	invasive	intact	German Shepherd
Ma72	0.00883925	0.0450185	0.161368	0.0595108	1	malignant mammary tumor	solid carcinoma	invasive	intact	Dachshund
Ma107	0.00209079	0.00454207	0.00151402	0.180637	1	malignant mammary tumor	solid carcinoma	invasive	intact	Golden Retriever
Ma12		0.00236817	0.00457847	0.0198137	1	malignant mammary tumor	solid carcinoma	not invasive	intact	Labrador Retriever
Ma47		0.00416565	0.00171527	0.00330801	1	malignant mammary tumor	solid carcinoma	not invasive	intact	Dachshund
Ma73		0.174757	0.0058657	0.107909	1	malignant mammary tumor	solid carcinoma	not invasive	intact	Mixed
Ma91H4	0.00791292	0.0139418	0.068453	0.0523132	1	malignant mammary tumor	solid carcinoma	not invasive	neutered	Dachshund
Ma91H6	0.00215914	0.00647741	0.00407837	0.0320272	1	malignant mammary tumor	solid carcinoma	not invasive	neutered	Dachshund
Ma18D5	0.222725	0.219452	0.486199	0.176004	1	malignant mammary tumor	comedocarcinoma	not invasive	intact	Bavarian Mountain Hound
Ma54	0.0249053	0.0210509	0.0815352	0.090677	1	malignant mammary tumor	anaplastic carcinoma	not invasive	intact	Belgian Shepherd
Ma16J5	0.0132172	0.0141393	0.0476434	0.0299693	1	malignant mammary tumor	anaplastic carcinoma	not invasive	intact	Siberian Husky
Ma64	0.0231107	0.0135198	0.0281951	0.0838341	1	malignant mammary tumor	anaplastic carcinoma	not invasive	intact	West Highland White Terrier
Ma114	0.0108511	0.00124787	0.00108511	0.0442724	1	malignant mammary tumor	anaplastic carcinoma	not invasive	intact	Boxer
Ma88	0.0071171	0.0109603	0.00199279	0.052026	1	malignant mammary tumor	anaplastic carcinoma	not invasive	intact	Boxer
Ma104	0.074345	0.103777	0.278496	0.208319	1	malignant mammary tumor	anaplastic carcinoma	not invasive	neutered	American Staffordshire Terrier
Ma112	0.00183949	0.00444543	0.00306581	0.0846164	1	malignant mammary tumor	anaplastic carcinoma	not invasive	neutered	Schnauzer
Ma94		0.0114771		0.00455828	1	malignant mammary tumor	anaplastic carcinoma	not invasive	neutered	Bull Terrier
Ma79	0.00608383	0.00620298	0.00288585	0.0220962	1	malignant mammary tumor	carcinoma complex type	invasive	intact	German Wirehaired Pointer
T125	0.427329	0.0364907	0.755901	0.0574534	1	malignant mammary tumor	carcinoma complex type	not invasive	intact	Jack Russell Terrier
DT1406 T	0.00670572	0.00121611	0.00139278	0.0233564	1	malignant mammary tumor	carcinoma complex type	not invasive	intact	Rhodesian Ridgeback
DT1406 Ts	0.00352337	0.0104788	0.00180585	0.0222347	1	malignant mammary tumor	carcinoma complex type	not invasive	intact	Rhodesian Ridgeback
Ma118	0.00669145	0.0121283	0.00260223	0.0815056	1	malignant mammary tumor	carcinoma complex type	not invasive	intact	Schnauzer
Ma125 I2	0.0251167	0.0506965	0.0951139	0.0637181	1	malignant mammary tumor	carcinoma complex type	not invasive	intact	Mixed
Ma92A3	0.0550591	0.0123728	0.018353	0.0918683	1	malignant mammary tumor	carcinoma complex type	not invasive	intact	Yorkshire Terrier
Ma84	0.00904851	0.0051306	0.013153	0.0235541	1	malignant mammary tumor	carcinoma complex type	not invasive	intact	Mixed
Ma23IIre	0.0400472	0.131876	0.419285	0.129548	1	malignant mammary tumor	carcinoma complex type	not invasive	intact	Bavarian Mountain Hound
Ma119 G6	0.0938057	0.24459	0.579955	0.20598	1	malignant mammary tumor	carcinoma complex type	not invasive	intact	Dachshund
Ma119 F10	0.0419525	0.0509894	0.167546	0.0824538	1	malignant mammary tumor	carcinoma complex type	not invasive	intact	Dachshund
Ma10	0.140215	0.116137	0.567829	0.420328	1	malignant mammary tumor	carcinoma complex type	not invasive	neutered	Mixed
Ma70	0.0139428	0.0238263	0.0206495	0.0285034	1	malignant mammary tumor	carcinoma complex type	not invasive	neutered	Dachshund
Ma53	0.01629	0.00668306	0.00153154	0.100455	1	malignant mammary tumor	carcinoma and malignant myoepithelioma	not invasive	intact	Hovawart
Ma33		0.0104915		0.0197652	1	malignant mammary tumor	carcinoma mixed type	invasive	intact	Mixed
Ma61A1	0.00464462	0.00738916	0.0044335	0.015095	1	malignant mammary tumor	carcinoma mixed type	not invasive	intact	Yorkshire Terrier
Ma49	0.0148407	0.00930018	0.0407625	0.0315612	1	malignant mammary tumor	ductal carcinoma	invasive	intact	Irish Setter
Ma78	0.0498728	0.057505	0.15304	0.0632292	1	malignant mammary tumor	ductal carcinoma	not invasive	intact	West Highland White Terrier
Ma87	0.00265785	0.0051385	0.00301223	0.0108972	1	malignant mammary tumor	ductal carcinoma	not invasive	intact	Mixed
Ma04	0.00132467	0.0238441	0.00548792	0.0402132	1	malignant mammary tumor	ductal carcinoma	not invasive	intact	Siberian Husky
Ma55	0.0043273	0.021112	0.00891686	0.0666798	1	malignant mammary tumor	ductal carcinoma	not invasive	neutered	Dachshund
Ma89	0.00736831	0.0305707	0.0504808	0.0240646	1	malignant mammary tumor	intraductal papillary carcinoma	not invasive	intact	Beagle
Ma106D2	0.00196615	0.00902117	0.028567	0.00618759	1	malignant mammary tumor	squamous cell carcinoma	not invasive	intact	Mixed
Ma17	0.00216606	0.00587932	0.00649819	0.0320268	1	malignant mammary tumor	squamous cell carcinoma	not invasive	neutered	Kuvasz
Ma45	0.0419389	0.0158087	0.0291351	0.079109	1	malignant mammary tumor	adenosquamous carcinoma	not invasive	intact	German Shepherd
Ma100	0.000822995	0.00402353	0.00118877	0.026473	1	malignant mammary tumor	osteosarcoma	not invasive	intact	Large Münsterländer
Ma42	0.0212636	0.00288764	0.00367518	0.0127319	1	malignant mammary tumor	fibrosarcoma	not invasive	intact	Dachshund
Ma18D2	0.0135486			0.0148458	1	malignant mammary tumor	heamgiopericytoma	not invasive	intact	Bavarian Mountain Hound
Ma35	0.0159972	0.0230609	0.0386427	0.0343837	1	malignant mammary tumor	carcinoma arising in a benign tumor	not invasive	intact	Cocker Spaniel
Ma108	0.0508884	0.0562189	0.16887	0.13248	1	malignant mammary tumor	carcinoma arising in a benign tumor	not invasive	intact	Italian Greyhound
Ma44	0.133433	0.155491	0.488842	0.259333	1	malignant mammary tumor	carcinoma arising in a benign tumor	not invasive	intact	Dalmtian
Ma58	0.0318797	0.0479377	0.0750945	0.0466389	1	malignant mammary tumor	carcinoma arising in a benign tumor	not invasive	intact	Poodle
T126	0.00682154	0.0341938	0.111058	0.0597227	1	malignant mammary tumor	carcinoma arising in a benign tumor	not invasive	intact	Russian Terrier
Ma106B2	0.111155	0.149402	0.37676	0.214675	1	malignant mammary tumor	carcinoma arising in a benign tumor	not invasive	intact	Mixed
Ma57	0.0039621	0.0163652	0.00981912	0.0245478	1	malignant mammary tumor	carcinoma arising in a benign tumor	not invasive	intact	Mixed
Ma92A8	0.0217599	0.0219722	0.0420338	0.0461204	1	malignant mammary tumor	carcinoma arising in a benign tumor	not invasive	intact	Yorkshire Terrier
Ma56	0.0223232	0.0515744	0.0747773	0.0695539	1	malignant mammary tumor	carcinoma arising in a benign tumor	not invasive	intact	Dachshund
Ma102	0.00729277	0.0175643	0.0107851	0.0363098	1	malignant mammary tumor	carcinoma arising in a benign tumor	not invasive	intact	Dachshund

## Sheet: Tab 4 - Normalized Data FFPE
Normalized Gene Expression of FFPE Samples
The table shows the gene expression of ESR1, PGR, PRLR and GHR normalized to the average of the three housekeeping genes (HKG).
For each sample information about the diagnosis group, histopathological subtype, invasive growth, castration status and breed are given.
Specimens that exhibited values below the Limit of Detection were excluded.
Sample	ESR1	PGR	PRLR	GHR	Average HKG	Diagnosis Groups	Histopathological Subtype	Invasive Growth	Castration Status	Breed
3932-99B	0.0438563	0.0187036	0.164942	0.139224	1	non-neoplastic mammary tissue	non-neoplastic mammary tissue		intact	Dachshund
5372-98C	0.00697164	0.00145897	0.0191835	0.0502572	1	non-neoplastic mammary tissue	non-neoplastic mammary tissue		neutered	Cocker Spaniel
518_98C	0.0836555	0.0266633	0.249316	0.278022	1	non-neoplastic mammary tissue	non-neoplastic mammary tissue		neutered	Mixed
6610_98B	0.0895903	0.0178651	0.239067	0.373337	1	non-neoplastic mammary tissue	non-neoplastic mammary tissue		neutered	Schnauzer
5270-98	0.131797	0.0202765	0.267281	0.273733	1	lobular hyperplasia/dysplasia	lobular hyperplasia		intact	Mixed
6047-98	0.0689875	0.0574896	0.323858	0.229958	1	lobular hyperplasia/dysplasia	lobular hyperplasia		intact	Mixed
2606-99	0.108696	0.0501672	0.33612	0.30602	1	lobular hyperplasia/dysplasia	lobular hyperplasia		intact	Bobtail
3180-99A	0.110803	0.033241	0.182825	0.0886427	1	lobular hyperplasia/dysplasia	lobular hyperplasia		intact	Boxer
5374-98	0.0643828	0.0330774	0.251624	0.0992321	1	lobular hyperplasia/dysplasia	lobular hyperplasia		intact	Mixed
6494-98	0.107668	0.0344094	0.345759	0.199797	1	lobular hyperplasia/dysplasia	lobular hyperplasia		intact	Airedale Terrier
131-95	0.109552	0.0320641	0.283233	0.0988644	1	lobular hyperplasia/dysplasia	lobular hyperplasia		intact	Mixed
2558-93	0.160967	0.00725076	0.543082	0.0609063	1	lobular hyperplasia/dysplasia	lobular hyperplasia		intact	Pekingese
6272-98B	0.0916614	0.0534691	0.458307	0.236792	1	lobular hyperplasia/dysplasia	lobular hyperplasia		intact	Mixed
CT30	0.00860709	0.00516425		0.191077	1	lobular hyperplasia/dysplasia	lobular hyperplasia		intact	Dachshund
MTH65	0.0421515	0.0307355	0.196268	0.157629	1	lobular hyperplasia/dysplasia			intact	Dachshund
525-99	0.108364	0.109091	0.376727	0.144	1	lobular hyperplasia/dysplasia			intact	Poodle
608-99	0.0645746	0.0122352	0.256259	0.140025	1	lobular hyperplasia/dysplasia			intact	Boxer
1796-99	0.0948342	0.0231303	0.259059	0.233616	1	lobular hyperplasia/dysplasia			intact	Mixed
2799_99	0.0734176	0.0397216	0.410189	0.268522	1	lobular hyperplasia/dysplasia			intact	Cocker Spaniel
3857-99	0.0618019	0.0238273	0.264334	0.0967982	1	lobular hyperplasia/dysplasia			intact	Afghan Hound
258-99	0.0865148	0.0245781	0.256595	0.174996	1	lobular hyperplasia/dysplasia			intact	Boxer
1645-99	0.154412	0.0220588	0.223346	0.0854779	1	lobular hyperplasia/dysplasia			intact	Cocker Spaniel
3833-97	0.0649424	0.0744284	0.38479	0.173666	1	lobular hyperplasia/dysplasia			intact	Pug
5325-99	0.182719	0.0345977	0.405983	0.125957	1	lobular hyperplasia/dysplasia			neutered	Golden Retriever
445-98	0.0675676	0.048906	0.685972	0.346847	1	benign mammary tumor			intact	West Highland White Terrier
4740-98	0.1228	0.0183627	0.274292	0.123948	1	benign mammary tumor			intact	Mixed
3446-00	0.0554273	0.021555	0.21863	0.200924	1	benign mammary tumor			intact	Mixed
CT1020	0.0181269	0.00485542	0.0750971	0.0705654	1	benign mammary tumor			intact	Yorkshire Terrier
2163-00	0.0810811	0.024948	0.243243	0.0810811	1	benign mammary tumor			intact	Bullmastiff
6292-94	0.172899	0.0123499	0.487822	0.139966	1	benign mammary tumor			intact	Mixed
2940-99	0.119266	0.0550459	0.275229	0.119266	1	benign mammary tumor			intact	Dachshund
MTH35	0.0227273	0.0113636		0.545455	1	benign mammary tumor			intact	Boxer
1194-99	0.0587128	0.0436583	0.408732	0.194204	1	benign mammary tumor			intact	West Highland White Terrier
839-99	0.0558919	0.0558919	0.209595	0.217979	1	benign mammary tumor			intact	Airedale Terrier
1146-99	0.0576205	0.0320114	0.280633	0.138716	1	benign mammary tumor			intact	Dachshund
MTH30	0.00878317	0.010979	0.0834401	0.063678	1	benign mammary tumor			intact	Dachshund
8159-97	0.0808805	0.0163245	0.262676	0.103141	1	benign mammary tumor			intact	Yorkshire Terrier
CT671	0.0346633	0.023831	0.232894	0.225311	1	benign mammary tumor			intact	Dachshund
CT966	0.0482956	0.0226843	0.138667	0.0742728	1	benign mammary tumor			intact	Yorkshire Terrier
1377-99	0.0789474	0.0406699	0.220096	0.220096	1	benign mammary tumor			intact	Mixed
CT699		2.52632		0.631579	1	benign mammary tumor			intact	Bobtail
2793-99	0.0514857	0.0176742	0.199795	0.192879	1	benign mammary tumor			intact	Mixed
3384-99A	0.118887	0.0202361	0.341484	0.123946	1	benign mammary tumor			intact	Mixed
CT714	0.0440021	0.0293347	0.218963	0.176008	1	benign mammary tumor			intact	Dachshund
MTH19	0.0817084	0.0148561	0.25441	0.152275	1	benign mammary tumor			intact	Poodle
3693-99C	0.028732	0.0524672	0.213616	0.119925	1	benign mammary tumor			intact	Dachshund
4922_98	0.0468804	0.0438743	0.268211	0.1363	1	benign mammary tumor			intact	Dachshund
2796-99	0.0630542	0.0394089	0.305419	0.184236	1	benign mammary tumor			intact	Dachshund
MTH57	0.183703	0.0116637	0.417949	0.107889	1	benign mammary tumor			intact	Mixed
1663-99	0.0176512	0.00706048	0.0451871	0.0769593	1	benign mammary tumor			intact	Dachshund
4653-99A	0.0516252	0.0535373	0.114723	0.319312	1	benign mammary tumor			intact	German Shepherd
4653-99C	0.0561463	0.0561463	0.211825	0.477244	1	benign mammary tumor			intact	German Shepherd
456_98	0.0262856	0.0292771	0.138505	0.151469	1	benign mammary tumor			intact	Cocker Spaniel
5275-97B	0.0560602	0.0280301	0.15728	0.175967	1	benign mammary tumor			intact	Cocker Spaniel
2941-99	0.0324675	0.0519481	0.25974	0.162338	1	benign mammary tumor			intact	Mixed
1003-99	0.0277008	0.0443213	0.127424	0.232687	1	benign mammary tumor			intact	Dachshund
228-95B	0.0113906	0.0398671		0.0996678	1	benign mammary tumor			intact	Dachshund
CT534	0.0136908	0.0177981	0.106104	0.0889903	1	benign mammary tumor			intact	Mixed
838-00	0.0176524	0.0194785	0.118697	0.096784	1	benign mammary tumor			intact	Dachshund
MTH15	0.027912	0.0193237	0.254428	0.251208	1	benign mammary tumor			neutered	Mixed
676-99	0.0498102	0.0654649	0.580645	0.342979	1	benign mammary tumor			intact	Poodle
4739-98	0.0481967	0.0393443	0.15541	0.125902	1	benign mammary tumor			intact	Leonberger
3521_95B	0.106068	0.0193502	0.252269	0.339704	1	benign mammary tumor			intact	German Shepherd
5885-98A	0.0990184	0.0207097	0.405781	0.156617	1	benign mammary tumor			intact	Mixed
5885-98C	0.128769	0.0212469	0.482241	0.140358	1	benign mammary tumor			intact	Mixed
1281-99	0.114453	0.025434	0.389988	0.136254	1	benign mammary tumor			intact	Bobtail
1523-99	0.0971831	0.0169014	0.304225	0.316901	1	benign mammary tumor			intact	Golden Retriever
2804-99	0.0800164	0.0393927	0.27698	0.244973	1	benign mammary tumor			intact	Mixed
2792-99	0.0534491	0.061672	0.568753	0.215167	1	benign mammary tumor			intact	Mixed
3109-99	0.0434612	0.0234926	0.163273	0.106891	1	benign mammary tumor			intact	Münsterländer
503-98	0.124211	0.0968421	0.652632	0.347368	1	benign mammary tumor			intact	Mixed
5940-97	0.0368377	0.00496689	0.035596	0.0475993	1	malignant mammary tumor	simple carcinoma	invasive	intact	German Shepherd
738-95	0.0738103	0.0213661	0.273875	0.151505	1	malignant mammary tumor	simple carcinoma	invasive	intact	Dachshund
471-98	0.00234439	0.0201618	0.00164107	0.0747861	1	malignant mammary tumor	simple carcinoma	invasive	intact	German Shepherd
1562-99	0.0143816	0.0115053	0.0172579	0.0373921	1	malignant mammary tumor	simple carcinoma	invasive	intact	Great Pyrenees Dog
2046-99	0.0771989	0.0310061	0.302468	0.199325	1	malignant mammary tumor	simple carcinoma	not invasive	intact	Bobtail
3002-98B	0.0921359	0.022336	0.337832	0.134016	1	malignant mammary tumor	simple carcinoma	not invasive	intact	Boxer
3197-99A	0.00240819	0.00240819	0.00602047	0.0216737	1	malignant mammary tumor	simple carcinoma	not invasive	intact	Mixed
463-98	0.09809	0.0126254	0.172871	0.0854646	1	malignant mammary tumor	simple carcinoma	not invasive	intact	German Wirehaired Pointer
5498-97	0.00113863	0.00683177	0.0495303	0.0609166	1	malignant mammary tumor	simple carcinoma	not invasive	intact	Pekingese
3219-99		0.0405405	0.0405405	0.101351	1	malignant mammary tumor	simple carcinoma	not invasive	intact	Irish Setter
3982-99		0.0153846	0.0153846	0.0538462	1	malignant mammary tumor	simple carcinoma	not invasive	intact	Mixed
5372-98A	0.105896	0.0521806	0.298504	0.251695	1	malignant mammary tumor	simple carcinoma	invasive	neutered	Cocker Spaniel
5243-99	0.00560137	0.0205384	0.0784192	0.108293	1	malignant mammary tumor	simple carcinoma	not invasive	neutered	Schnauzer
1280-99	0.0233183	0.0152629	0.0915772	0.0869135	1	malignant mammary tumor	simple carcinoma	not invasive	intact	Cocker Spaniel
3218-98C	0.00676796	0.00238869	0.0189942	0.0253602	1	malignant mammary tumor	solid carcinoma	invasive	intact	Rottweiler
4080-98C		0.019241		0.0128274	1	malignant mammary tumor	solid carcinoma	invasive	intact	Rottweiler
8154-97	0.0237909	0.00536133	0.0787446	0.0532782	1	malignant mammary tumor	solid carcinoma	invasive	intact	Leonberger
987-93	0.00295858	0.00422654	0.0498732	0.0350803	1	malignant mammary tumor	solid carcinoma	not invasive	intact	German Shepherd
2638-93	0.00527844	0.0137239	0.0343098	0.0279757	1	malignant mammary tumor	solid carcinoma	not invasive	intact	Poodle
388-95	0.0134018	0.0080411	0.0120616	0.111235	1	malignant mammary tumor	solid carcinoma	invasive	neutered	Border Terrier
1235-00	0.00731039	0.0511727	0.0201036	0.095035	1	malignant mammary tumor	solid carcinoma	invasive	neutered	Mixed
4086-96	0.00413061	0.00354052	0.00236035	0.0454367	1	malignant mammary tumor	comedocarcinoma	invasive	intact	Blood Hound
2812-98C	0.00682261	0.0146199	0.00584795	0.0516569	1	malignant mammary tumor	comedocarcinoma	invasive	intact	Mixed
1334-99	0.00966757	0.00101764	0.00610583	0.0870081	1	malignant mammary tumor	anaplastic carcinoma	not invasive	intact	Doberman
1729-99		0.0117763		0.0824338	1	malignant mammary tumor	anaplastic carcinoma	not invasive	intact	Cocker Spaniel
228-93	0.0103528	0.0174847	0.00966258	0.0204755	1	malignant mammary tumor	anaplastic carcinoma	not invasive	neutered	Mixed
2067-98	0.0315262	0.0315262	0.164796	0.139718	1	malignant mammary tumor	carcinoma complex type	not invasive	intact	Mixed
1422-99E	0.0657591	0.0221504	0.249192	0.140517	1	malignant mammary tumor	carcinoma complex type	not invasive	intact	Cocker Spaniel
2860-99			0.0405405		1	malignant mammary tumor	carcinoma complex type	not invasive	intact	Bobtail
4716-98B	0.0430365	0.0430365	0.240287	0.147041	1	malignant mammary tumor	carcinoma complex type	not invasive	intact	Boxer
MTH44	0.025868	0.00923859	0.0817615	0.0762183	1	malignant mammary tumor	carcinoma complex type	not invasive	intact	Cocker Spaniel
5140-97	0.0307947	0.0337748	0.0784768	0.0745033	1	malignant mammary tumor	carcinoma complex type	not invasive	intact	Fox Terrier
718-99	0.0953846	0.0190769	0.254769	0.137231	1	malignant mammary tumor	carcinoma complex type	not invasive	intact	Münsterländer
7587-96	0.00367506	0.0303193	0.0179159	0.0780951	1	malignant mammary tumor	carcinoma complex type	not invasive	intact	Dachshund
CT294	0.872727	1.74545	0.763636	1.30909	1	malignant mammary tumor	carcinoma complex type	not invasive	intact	Bobtail
2476-98	0.0322263	0.0177392	0.0437568	0.0416872	1	malignant mammary tumor	carcinoma complex type	not invasive	intact	unkn own
2284-98	0.0241935	0.016129	0.125448	0.154122	1	malignant mammary tumor	carcinoma complex type	not invasive	neutered	Mixed
4312-99	0.028831	0.0165877	0.0750395	0.0422591	1	malignant mammary tumor	carcinoma and malignant myoepithelioma	invasive	intact	Mixed
691-99	0.0396651	0.0251212	0.210225	0.192375	1	malignant mammary tumor	carcinoma and malignant myoepithelioma	invasive	intact	West Highland White Terrier
4994-97	0.0018917	0.0104044	0.00236463	0.0260109	1	malignant mammary tumor	carcinoma and malignant myoepithelioma	invasive	intact	German Shepherd
354-95	0.00214861	0.00644584		0.0429722	1	malignant mammary tumor	carcinoma and malignant myoepithelioma	invasive	intact	Fox Terrier
1279-99	0.0958438	0.023961	0.425085	0.184588	1	malignant mammary tumor	carcinoma and malignant myoepithelioma	not invasive	intact	German Wirehaired Pointer
1666-99	0.0426214	0.0192484	0.181485	0.17461	1	malignant mammary tumor	carcinoma and malignant myoepithelioma	not invasive	intact	Cocker Spaniel
1864-00	0.0114626	0.00641907	0.0247593	0.0508941	1	malignant mammary tumor	carcinoma and malignant myoepithelioma	not invasive	intact	Dachshund
1353-93	0.0224398	0.0142799	0.0587515	0.0860873	1	malignant mammary tumor	carcinoma mixed type	not invasive	intact	West Highland White Terrier
2054-93	0.0279286	0.0335144	0.600465	0.296974	1	malignant mammary tumor	carcinoma mixed type	not invasive	intact	Dachshund
CT396		0.857143		1.14286	1	malignant mammary tumor	ductal carcinoma	invasive	intact	Boxer
461-95	0.0283627	0.0165019	0.0799312	0.063945	1	malignant mammary tumor	ductal carcinoma	invasive	intact	Mixed
3293-98A	0.0197622	0.0308483	0.0751928	0.0631427	1	malignant mammary tumor	ductal carcinoma	invasive	intact	German Shepherd
3293-98B	0.00758725	0.030349	0.0151745	0.047041	1	malignant mammary tumor	ductal carcinoma	invasive	intact	German Shepherd
4891-98	0.00528402	0.00634082	0.0237781	0.0348745	1	malignant mammary tumor	ductal carcinoma	invasive	intact	Mixed
685-93		0.0137394	0.00961759	0.0384703	1	malignant mammary tumor	ductal carcinoma	invasive	intact	Yorkshire Terrier
4892-98	0.00335782	0.00335782	0.0121721	0.0730325	1	malignant mammary tumor	ductal carcinoma	invasive	intact	Dachshund
MTH52	0.00117008	0.00731297	0.00482656	0.0321771	1	malignant mammary tumor	ductal carcinoma	invasive	intact	Poodle
2518-98	0.0357143	0.0529954	0.246544	0.198157	1	malignant mammary tumor	ductal carcinoma	not invasive	intact	Cocker Spaniel
1788-98	0.00324636	0.0050499	0.0670915	0.0328243	1	malignant mammary tumor	ductal carcinoma	not invasive	intact	Rottweiler
3107-99	0.0531026	0.0274463	0.256563	0.213007	1	malignant mammary tumor	ductal carcinoma	not invasive	intact	Dachshund
677-99	0.0774648	0.131455	0.201878	0.194836	1	malignant mammary tumor	ductal carcinoma	not invasive	intact	Mixed
4457-98	0.0087073	0.0154052	0.0180844	0.0703282	1	malignant mammary tumor	ductal carcinoma	not invasive	intact	German Longhaired Pointer
1561-99	0.0251196	0.0430622	0.12201	0.0897129	1	malignant mammary tumor	ductal carcinoma	not invasive	intact	Labrador Retriever
678-99	0.0627615	0.0953975	0.338912	0.220921	1	malignant mammary tumor	ductal carcinoma	not invasive	intact	Dachshund
4145-98	0.0119581	0.0119581	0.0288989	0.0308919	1	malignant mammary tumor	intraductal papillary carcinoma	invasive	intact	Leonberger
1501-95	0.0385233	0.038895	0.314261	0.267288	1	malignant mammary tumor	intraductal papillary carcinoma	invasive	intact	Hunt Terrier
3032-99	0.0614754	0.122951	0.0491803	0.135246	1	malignant mammary tumor	intraductal papillary carcinoma	invasive	intact	Mixed
4971-98	0.0341051	0.014973	0.0906696	0.159712	1	malignant mammary tumor	intraductal papillary carcinoma	invasive	intact	Dachshund
5850-97B	0.0574105	0.00634537	0.114821	0.0634537	1	malignant mammary tumor	intraductal papillary carcinoma	invasive	intact	Rottweiler
6423-98	0.00245324	0.0067464	0.0067464	0.0171726	1	malignant mammary tumor	intraductal papillary carcinoma	invasive	intact	Cocker Spaniel
3932-99A	0.0038879	0.0038879	0.0223554	0.0466548	1	malignant mammary tumor	intraductal papillary carcinoma	invasive	intact	Dachshund
3734-93	0.137022	0.0228371	0.482213	0.166886	1	malignant mammary tumor	intraductal papillary carcinoma	not invasive	intact	Mixed
3033-99		0.103448	0.103448	0.232759	1	malignant mammary tumor	intraductal papillary carcinoma	not invasive	intact	German Shepherd
5870-96	0.0260654	0.0620604	0.239553	0.17501	1	malignant mammary tumor	intraductal papillary carcinoma	not invasive	intact	Boxer
1519-98	0.0444763	0.0153037	0.128168	0.12769	1	malignant mammary tumor	intraductal papillary carcinoma	not invasive	intact	Poodle
4185-93	0.10989	0.208791	0.571429	0.450549	1	malignant mammary tumor	intraductal papillary carcinoma	not invasive	intact	Dachshund
115-95	0.00827348	0.011376	0.0293019	0.052054	1	malignant mammary tumor	intraductal papillary carcinoma	not invasive	intact	German Shepherd
4075-99	0.0450113	0.072018	0.47862	0.223556	1	malignant mammary tumor	intraductal papillary carcinoma	not invasive	intact	German Wirehaired Pointer
2549-00	0.0693023	0.032093	0.154419	0.0767442	1	malignant mammary tumor	intraductal papillary carcinoma	not invasive	intact	German Shepherd
3726-99		0.045977	0.045977	0.0402299	1	malignant mammary tumor	intraductal papillary carcinoma	not invasive	intact	Cocker Spaniel
4970-98	0.0143678	0.0114943	0.045977	0.079023	1	malignant mammary tumor	intraductal papillary carcinoma	not invasive	intact	Dachshund
5886-98	0.0336419	0.0373799	0.207191	0.11214	1	malignant mammary tumor	intraductal papillary carcinoma	not invasive	intact	Mixed
7586_96	0.0192923	0.0066897	0.0282602	0.0493555	1	malignant mammary tumor	intraductal papillary carcinoma	not invasive	intact	Siberian Husky
1590-99	0.0104111	0.00160171	0.00800854	0.0920982	1	malignant mammary tumor	squamous cell carcinoma	invasive	neutered	German Shepherd
1749-99	0.0182584		0.0533708	0.0210674	1	malignant mammary tumor	adenosquamous carcinoma	not invasive	intact	Dachshund
2075_99	0.00859476		0.0266437	0.0434035	1	malignant mammary tumor	chondrosarcoma	not invasive	intact	Mixed
1844-99	0.0838273	0.0152413	0.264183	0.147333	1	malignant mammary tumor	carcinoma arising in a benign tumor	not invasive	intact	Irish Terrier
5887-98	0.0197652	0.0208433	0.159559	0.145184	1	malignant mammary tumor	carcinoma arising in a benign tumor	not invasive	intact	Dachshund
3196_99A	0.154186	0.0183416	0.062727	0.11123	1	malignant mammary tumor	carcinoma arising in a benign tumor	not invasive	intact	Cocker Spaniel
3866-99	0.0199134	0.0121212	0.0614719	0.10303	1	malignant mammary tumor	carcinoma arising in a benign tumor	not invasive	intact	Cocker Spaniel
2243-97		0.130435	0.130435	0.163043	1	malignant mammary tumor	carcinoma arising in a benign tumor	not invasive	intact	Saluki
1374-99	0.0436492	0.0117971	0.106174	0.113252	1	malignant mammary tumor	carcinoma arising in a benign tumor	not invasive	intact	Dachshund
571-93	0.0281879	0.0191275	0.0322148	0.103188	1	malignant mammary tumor	carcinoma arising in a benign tumor	not invasive	intact	Mixed
303-99	0.00927918	0.00484131	0.0298548	0.0597095	1	malignant mammary tumor	carcinoma arising in a benign tumor	not invasive	neutered	Mixed
1709-98	0.00967222	0.00806018	0.0403009	0.089468	1	malignant mammary tumor			intact	Poodle
3444-99	0.0685579	0.0425532	0.21513	0.224586	1	malignant mammary tumor			intact	Poodle
5646-98	0.0498603	0.0326816	0.244693	0.106844	1	malignant mammary tumor			intact	Mixed
